# Supplementary material for: Deep learning approaches for natural product discovery from plant endophytic microbiomes
Source: Environ Microbiome. 2021 Mar 18;16:6. doi: 10.1186/s40793-021-00375-0 (PMC7972023; doi:10.1186/s40793-021-00375-0)
Supplement: Supplementary file 1 — Additional file 1. [file 40793_2021_375_MOESM1_ESM.xlsx]

## Sheet: Bacteria
	marker	OTUs	Genus/Species	family	species	group
Purushotham, N., Jones, E., Monk, J. and Ridgway, H., 2020. Community structure, diversity and potential of endophytic bacteria in the primitive New Zealand medicinal plant Pseudowintera colorata. Plants, 9(2), p.156.	16S rRNA	144 OTUs		Winteraceae	Pseudowintera colorata	woody
Liu, T.H., Zhou, Y., Tao, W.C., Liu, Y., Zhang, X.M. and Tian, S.Z., 2020. Bacterial Diversity in Roots, Stems, and Leaves of Chinese Medicinal Plant Paris polyphylla var. yunnanensis. Polish Journal of Microbiology, 69(1), p.91.	16S rRNA	3287 OTUs		Melanthiaceae	Paris polyphylla var. yunnanensis	herbaceous
Thomas, P., Sekhar, A.C. and Shaik, S.P., 2017. High taxonomic diversity of cultivation-recalcitrant endophytic bacteria in grapevine field shoots, their in vitro introduction, and unsuspected persistence. Planta, 246(5), pp.879-898.	16S rRNA	3485 OTUs	16 genera	Vitaceae	Vitis vinifera L.	woody
Romero, F. M., Marina, M., & Pieckenstain, F. L. (2014). The communities of tomato (Solanum lycopersicum L.) leaf endophytic bacteria, analyzed by 16S-ribosomal RNA gene pyrosequencing. FEMS microbiology letters, 351(2), 187-194.	16S rRNA	82 OTUs		Solanaceae	Solanum lycopersicum	herbaceous
Barraza, A., Caamal-Chan, M.G., Castellanos, T. and Loera-Muro, A., 2020. Bacterial community characterization of the rhizobiome of plants belonging to Solanaceae family cultivated in desert soils. Annals of Microbiology, 70(1), pp.1-14.	16S rRNA	1271 OUT		Solanaceae	Solanum lycopersicum var. cerasiforme	herbaceous
	16S rRNA	1684 OUT		Solanaceae	Capsicum annuum var. annuum	herbaceous
Shi, Y., Yang, H., Zhang, T., Sun, J., & Lou, K. (2014). Illumina-based analysis of endophytic bacterial diversity and space-time dynamics in sugar beet on the north slope of Tianshan mountain. Applied microbiology and biotechnology, 98(14), 6375-6385.	16S rRNA	19–121 OTUs		Amaranthaceae	Beta vulgaris	herbaceous
Zhao, S., Zhou, N., Zhao, Z.Y., Zhang, K. and Tian, C.Y., 2016. High-throughput sequencing analysis of the endophytic bacterial diversity and dynamics in roots of the halophyte Salicornia europaea. Current microbiology, 72(5), pp.557-562.	16S rRNA	1292 OTUs		Amaranthaceae	Salicornia europaea	herbaceous
Girija, D., Rajeevan, P.K., Balakrishnan, S., Panchami, P.S. and Mohan, M., 2018. 16S rRNA gene taxonomic profiling of endophytic bacteria associated with phylaenopsis roots. Journal of Horticultural Sciences, 13(1), pp.103-107.	16S rRNA		9 genera	Orchidaceae	Phalaenopsis sp.	herbaceous
Wang, S.S., Liu, J.M., Sun, J., Sun, Y.F., Liu, J.N., Jia, N., Fan, B. and Dai, X.F., 2019. Diversity of culture-independent bacteria and antimicrobial activity of culturable endophytic bacteria isolated from different Dendrobium stems. Scientific reports, 9(1), pp.1-12.	16S rRNA	655 OTUs	373 genera	Orchidaceae	Dendrobium huoshanense	herbaceous
	16S rRNA		373 genera	Orchidaceae	Dendrobium moniliforme	herbaceous
	16S rRNA		373 genera	Orchidaceae	Dendrobium officinale	herbaceous
Akinsanya, M.A., Goh, J.K., Lim, S.P. and Ting, A.S.Y., 2015. Metagenomics study of endophytic bacteria in Aloe vera using next-generation technology. Genomics data, 6, pp.159-163.	16S rRNA	1288 OTUs	536 species	Asphodelaceae	Aloe vera	succulent
Klaedtke, S., Jacques, M. A., Raggi, L., Préveaux, A., Bonneau, S., Negri, V., ... & Barret, M. (2015). Terroir is a key driver of seed‐associated microbial assemblages. Environmental microbiology.	16S rRNA	195 OTUs		Fabaceae	Phaseolus vulgaris	herbaceous
Sánchez-López, A. S., Thijs, S., Beckers, B., González-Chávez, M. C., Weyens, N., Carrillo-González, R., & Vangronsveld, J. (2017). Community structure and diversity of endophytic bacteria in seeds of three consecutive generations of Crotalaria pumila growing on metal mine residues. Plant and Soil, 1-16.	16S rRNA	83 OTUs		Fabaceae	Crotalaria pumila	herbaceous
Sánchez-López, A.S., Thijs, S., Beckers, B., González-Chávez, M.C., Weyens, N., Carrillo-González, R. and Vangronsveld, J., 2018. Community structure and diversity of endophytic bacteria in seeds of three consecutive generations of Crotalaria pumila growing on metal mine residues. Plant and soil, 422(1-2), pp.51-66.	16S rRNA	97 OTUs	overall, 68 genus	Fabaceae	Crotalaria pumila	herbaceous
Gao, W., Zheng, C., Lei, Y. and Kuang, W., 2019. Analysis of bacterial communities in white clover seeds via high-throughput sequencing of 16S rRNA gene. Current microbiology, 76(2), pp.187-193.	16S rRNA	297 to 382	646 genera	Fabaceae	Trifolium repens	herbaceous
Wang, Y., Wang, C., Gu, Y., Wang, P., Song, W., Ma, J. and Yang, X., 2020. The variability of bacterial communities in both the endosphere and ectosphere of different niches in Chinese chives (Allium tuberosum). Plos one, 15(1), p.e0227671.	16S rRNA		472 genera	Amaryllidaceae	Allium tuberosum	herbaceous
Ren, Z., Tang, S., Jiang, Y., Jiang, M., Zheng, S., Liu, W., Yang, Z., Sang, S., Chen, Z., Xia, T. and Yin, M., 2018. High-throughput sequencing analysis of endophytic bacteria diversity in fruits of white and red pitayas from three different origins. Polish journal of microbiology, 67(1), pp.27-35.	16S rRNA	603 OTU		Cactaceae	Hylocereus undatus (white pitaya)	succulent
Ren, Z., Tang, S., Jiang, Y., Jiang, M., Zheng, S., Liu, W., Yang, Z., Sang, S., Chen, Z., Xia, T. and Yin, M., 2018. High-throughput sequencing analysis of endophytic bacteria diversity in fruits of white and red pitayas from three different origins. Polish journal of microbiology, 67(1), pp.27-35.	16S rRNA	313 OTU		Cactaceae	Hylo cereus polyrhizus (red pitaya)	succulent
Yu, X., Yang, J., Wang, E., Li, B., & Yuan, H. (2015). Effects of growth stage and fulvic acid on the diversity and dynamics of endophytic bacterial community in Stevia rebaudiana Bertoni leaves. Frontiers in microbiology, 6.	16S rRNA	813 OTUs		Asteraceae	Stevia rebaudiana	woody
Ruiz-Pérez, C. A., Restrepo, S., & Zambrano, M. M. (2016). Microbial and Functional Diversity within the Phyllosphere of Espeletia Species in an Andean High-Mountain Ecosystem. Applied and environmental microbiology, 82(6), 1807-1817.	16S rRNA	656 to 1,165 OTUs		Asteraceae	Espeletia hartwegiana	woody
Naylor, D., DeGraaf, S., Purdom, E., & Coleman-Derr, D. (2017). Drought and host selection influence bacterial community dynamics in the grass root microbiome. The ISME Journal, 11, 2691-2704.	16S rRNA	2760 OTUs		Poaceae	Triticum aestivum	graminoid
				Poaceae	Triticum monoccum	graminoid
				Poaceae	Triticum turgidum	graminoid
				Poaceae	Secale cereale	graminoid
				Poaceae	Hordeum vulgare	graminoid
				Poaceae	Avena sativa	graminoid
				Poaceae	Festuca arundinaceae	graminoid
				Poaceae	Brachypodium distachyon	graminoid
				Poaceae	Sorghum bicolor	graminoid
				Poaceae	Sorghum laxiflorum	graminoid
				Poaceae	Sorghastrum nutans	graminoid
				Poaceae	Miscanthus sinensis	graminoid
				Poaceae	Bothriochloa bladhii	graminoid
				Poaceae	Zea mays	graminoid
				Poaceae	Pennisetum americanum	graminoid
				Poaceae	Eragrostis tef	graminoid
				Poaceae	Solanum lycopersicum	graminoid
Liu, Y., Yan, H., Zhang, X., Zhang, R., Li, M., Xu, T., Yang, F., Zheng, H. and Zhao, J., 2020. Investigating the endophytic bacterial diversity and community structures in seeds of genetically related maize (Zea mays L.) genotypes. 3 Biotech, 10(1), pp.1-10.	16S rRNA	1627 OTU	35 genus	Poaceae	Zea mays	graminoid
Wallace, J.G., Kremling, K.A., Kovar, L.L. and Buckler, E.S., 2018. Quantitative genetics of the maize leaf microbiome. Phytobiomes Journal, 2(4), pp.208-224.	16S rRNA	381 OTUs	22 species	Poaceae	Zea mays	graminoid
De Souza, R.S.C., Okura, V.K., Armanhi, J.S.L., Jorrín, B., Lozano, N., Da Silva, M.J., González-Guerrero, M., De Araújo, L.M., Verza, N.C., Bagheri, H.C. and Imperial, J., 2016. Unlocking the bacterial and fungal communities assemblages of sugarcane microbiome. Scientific Reports, 6, p.28774.	16S rRNA	322 core bacterial	49 species	Poaceae	Saccharum sp.	graminoid
Dong, M., Yang, Z., Cheng, G., Peng, L., Xu, Q. and Xu, J., 2018. Diversity of the Bacterial Microbiome in the Roots of Four Saccharum Species: S. spontaneum, S. robustum, S. barberi, and S. officinarum. Frontiers in microbiology, 9, p.267.	16S rRNA	1734 OTUs		Poaceae	S. spontaneum	graminoid
	16S rRNA			Poaceae	S. robustum	graminoid
	16S rRNA			Poaceae	S. barberi	graminoid
	16S rRNA			Poaceae	S. officinarum	graminoid
Gdanetz, K. and Trail, F., 2017. The wheat microbiome under four management strategies, and potential for endophytes in disease protection. Phytobiomes, 1(3), pp.158-168.	16S rRNA	7,906 OTUs from 216 samples		Poaceae	Triticum aestivum	graminoid
Žiarovská, J., Medo, J., Kyseľ, M., Zamiešková, L. and Kačániová, M., 2020. Endophytic Bacterial Microbiome Diversity in Early Developmental Stage Plant Tissues of Wheat Varieties. Plants, 9(2), p.266.	16S rRNA	112 OTUs		Poaceae	Triticum aestivum	graminoid
Wang, W., Zhai, Y., Cao, L., Tan, H. and Zhang, R., 2016. Endophytic bacterial and fungal microbiota in sprouts, roots and stems of rice (Oryza sativa L.). Microbiological research, 188, pp.1-8.	16S rRNA	OTUs ranged from 173 to 3631 per sample with an average of 1422.	179 genus	Poaceae	Oryza sativa	graminoid
Nissinen, R., Helander, M., Kumar, M. and Saikkonen, K., 2019. Heritable Epichloë symbiosis shapes fungal but not bacterial communities of plant leaves. Scientific reports, 9(1), pp.1-7.	16S rRNA	233 OUT		Poaceae	Schedonorus phoenix	graminoid
Yaish, M.W., Al-Harrasi, I., Alansari, A.S., Al-Yahyai, R. and Glick, B.R., 2016. The use of high throughput DNA sequence analysis to assess the endophytic microbiome of date palm roots grown under different levels of salt stress. Int. Microbiol, 19, pp.143-155.	16S rRNA	49 OUT	35 unique genera	Arecaceae	Phoenix dactylifera L.	woody
Yang, R., Liu, P. and Ye, W., 2017. Illumina-based analysis of endophytic bacterial diversity of tree peony (Paeonia Sect. Moutan) roots and leaves. brazilian journal of microbiology, 48(4), pp.695-705.	16S rRNA	1152 to 3452	542 genera overall	Paeoniaceae	P. rockii	woody
	16S rRNA			Paeoniaceae	P. suffruticosa	woody
	16S rRNA			Paeoniaceae	P.suffruticosa × P. delavayi var. lutea	woody
	16S rRNA			Paeoniaceae	P. suffruticosa × P. lutea	woody
	16S rRNA			Paeoniaceae	P.suffruticosa × P. delavayi var. lutea	woody
	16S rRNA			Paeoniaceae	suffruticosa × P. lutea	woody
Miyambo, T., Makhalanyane, T. P., Cowan, D. A., & Valverde, A. (2016). Plants of the fynbos biome harbour host species-specific bacterial communities. FEMS microbiology letters, 363(15).	16S rRNA	34 bacterial OTUs		Aizoaceae	Erepsia anceps	herbaceous
	16S rRNA			Asteraceae	Phaenocoma prolifera	herbaceous
Granzow, S., Kaiser, K., Wemheuer, B., Pfeiffer, B., Daniel, R., Vidal, S., & Wemheuer, F. (2017). The effects of cropping regimes on fungal and bacterial communities of wheat and faba bean in a greenhouse pot experiment differ between plant species and compartment. Frontiers in microbiology, 8.	16S rRNA	overall, 695 bacterial OTU		Fabaceae	Vicia faba	herbaceous
	16S rRNA			Poaceae	wheat	graminoid
Ding, T., & Melcher, U. (2016). Influences of plant species, season and location on leaf endophytic bacterial communities of non-cultivated plants. PloS one, 11(3), e0150895.	16s rRNA	335 distinct OTUs at 97% sequence similarity	221 genera	Asteraceae	Ambrosia psilostachya	herbaceous
	16s rRNA			Apocynaceae	Asclepias viridis	herbaceous
	16s rRNA			Acanthaceae	Ruellia humilis	herbaceous
	16s rRNA			Poaceae	Sorghastrum nutans	graminoid
	16s rRNA			Poaceae	Panicum virgatum	graminoid

## Sheet: Bacteria-histogram
Plant Family	Number of OTUs	Frequency%		Plant Species	Number of OTUs	Frequency		Plant group	Number of OTUs	Frequency
Winteraceae	144	0.004		Pseudowintera colorata	144	0.005		herbaceous	9090	0.256
Melanthiaceae	3287	0.092		Paris polyphylla var. yunnanensis	3287	0.117		woody	7703	0.217
Vitaceae	3485	0.098		Vitis vinifera L.	3485	0.124		graminoid	16497	0.4647
Solanaceae	3037	0.085		Solanum lycopersicum	82	0.002		succulent	2204	0.062
Amaranthaceae	1362	0.038		Solanum lycopersicum var. cerasiforme	1271	0.045
Orchidaceae	655	0.018		Capsicum annuum var. annuum	1684	0.06
Asphodelaceae	1288	0.036		Beta vulgaris	70	0.002
Fabaceae	715	0.02		Salicornia europaea	1292	0.046
Cactaceae	916	0.025		Aloe vera	1288	0.046
Asteraceae	1723	0.048		Phaseolus vulgaris	195	0.006
Arecaceae	49	0.001		Crotalaria pumila	180	0.006
Paeoniaceae	2302	0.064		Trifolium repens	340	0.012
Poaceae	16497	0.465		Hylocereus undatus (white pitaya)	603	0.021
				Hylo cereus polyrhizus (red pitaya)	313	0.011
				Stevia rebaudiana	813	0.029
				Espeletia hartwegiana	910	0.032
				Zea mays	2008	0.071
				Saccharum sp.	322	0.011
				Triticum aestivum	8018	0.2862
				Oryza sativa	1422	0.0507
				Schedonorus phoenix	233	0.008
				Phoenix dactylifera L.	49	0.001

## Sheet: Fungi
	marker	OTUs	Description	family	species	group
Johansson, V. A., Bahram, M., Tedersoo, L., Kõljalg, U., & Eriksson, O. (2017). Specificity of fungal associations of Pyroleae and Monotropa hypopitys during germination and seedling development. Molecular Ecology.	ITS	2201 OTUs	493 (22.4%) OTUs were classiﬁed as EcM	Ericaceae	Pyrola chlorantha	woody
	ITS			Ericaceae	Pyrola rotundifolia	woody
	ITS			Ericaceae	Moneses uniﬂora	woody
	ITS			Ericaceae	Chimaphila umbellata	woody
	ITS			Ericaceae	Monotropa hypopitys	woody
De Souza, R.S.C., Okura, V.K., Armanhi, J.S.L., Jorrín, B., Lozano, N., Da Silva, M.J., González-Guerrero,	ITS	434 core fungal OTUs	45 species	Poaceae	Saccharum sp.	graminoid
Gdanetz, K. and Trail, F., 2017. The wheat microbiome under four management strategies, and potential for endophytes in disease protection. Phytobiomes, 1(3), pp.158-168.	ITS	3,164 OTUs		Poaceae	Triticum aestivum	graminoid
Wang, W., Zhai, Y., Cao, L., Tan, H. and Zhang, R., 2016. Endophytic bacterial and fungal microbiota in sprouts, roots and stems of rice (Oryza sativa L.). Microbiological research, 188, pp.1-8.	ITS	428 to 772 per sample with an average of 590	82 genus	Poaceae	Oryza sativa	graminoid
Bailes, G., Thomas, D., Bridgham, S.D. and Roy, B.A., 2020. Drivers of grass endophyte communities in prairies of the Pacific Northwest, USA. bioRxiv.	ITS	1302 OUT	overall 599 fungal genus from these two plants	Poaceae	Danthonia californica	graminoid
	ITS			Poaceae	Festuca roemeri	graminoid
Nissinen, R., Helander, M., Kumar, M. and Saikkonen, K., 2019. Heritable Epichloë symbiosis shapes fungal but not bacterial communities of plant leaves. Scientific reports, 9(1), pp.1-7.	ITS	54 OUT		Poaceae	Schedonorus phoenix	graminoid
Harrison, J. G., Parchman, T. L., Cook, D., Gardner, D. R., & Forister, M. L. (2018). A heritable symbiont and host‐associated factors shape fungal endophyte communities across spatial scales. Journal of Ecology.	ITS	287 fungal OTUs		Fabaceae	Astragalus lentiginosus	herbaceous
Klaedtke, S., Jacques, M. A., Raggi, L., Préveaux, A., Bonneau, S., Negri, V., ... & Barret, M. (2015). Terroir is a key driver of seed‐associated microbial assemblages. Environmental microbiology.	ITS	157 fungal OTUs		Fabaceae	Phaseolus vulgaris	herbaceous
Impullitti, A.E. and Malvick, D.K., 2013. Fungal endophyte diversity in soybean. Journal of applied microbiology, 114(5), pp.1500-1506.	ITS		99 genera	Fabaceae	soybean	herbaceous
Chen, W.H., Wu, S.J., Sun, X.L., Feng, K.M., Rahman, K., Tan, H.Y., Yu, L.Y., Li, T.Q., Xu, L.C., Qin, L.P. and Han, T., 2020. High-throughput sequencing analysis of endophytic fungal diversity in cynanchum sp. South African Journal of Botany.	18S	310 OTU		Apocynaceae	Cynanchum bungei	herbaceous
	18S	111 OTU		Apocynaceae	Cynanchum bungei	herbaceous
	18S	108 OTU		Apocynaceae	Cynanchum bungei	herbaceous
	18S	100 OTU		Apocynaceae	C.Auriculatum	herbaceous
	18S	104 OTU		Apocynaceae	C.wilfordii	herbaceous
Morrison-Whittle, P., & Goddard, M. R. (2015). Quantifying the relative roles of selective and neutral processes in defining eukaryotic microbial communities. The ISME journal, 9, 2003-2011.	26S	3583 OTUs		Vitaceae	Vitis vinifera	woody
Dissanayake, A.J., Purahong, W., Wubet, T., Hyde, K.D., Zhang, W., Xu, H., Zhang, G., Fu, C., Liu, M., Xing, Q. and Li, X., 2018. Direct comparison of culture-dependent and culture-independent molecular approaches reveal the diversity of fungal endophytic communities in stems of grapevine (Vitis vinifera). Fungal Diversity, 90(1), pp.85-107.	ITS	59 OTUs	28 genera	Vitaceae	Vitis vinifera L.	woody
Bullington, L.S. and Larkin, B.G., 2015. Using direct amplification and next-generation sequencing technology to explore foliar endophyte communities in experimentally inoculated western white pines. Fungal Ecology, 17, pp.170-178.	ITS	1358 OTUs	171 genera	Pinaceace	Pinus monticola	woody
Nguyen, D., Boberg, J., Ihrmark, K., Stenström, E., & Stenlid, J. (2016). Do foliar fungal communities of norway spruce shift along a tree species diversity gradient in mature European forests?. Fungal Ecology, 23, 97-108.	ITS	513 OTUs		Pinaceace	Picea abies	woody
Millberg, Hanna, Johanna Boberg, and Jan Stenlid. "Changes in fungal community of Scots pine (Pinus sylvestris) needles along a latitudinal gradient in Sweden." Fungal Ecology 17 (2015): 126-139.	ITS	446 OTUs		Pinaceace	Pinus sylvestris	woody
Barnes, C. J., van der Gast, C. J., McNamara, N. P., Rowe, R., & Bending, G. D. (2018). Extreme rainfall affects assembly of the root-associated fungal community. New Phytologist 220, 1172-1184.	ITS	190 OTUs		Salicaceae	Salix viminalis	woody
Bálint, M., Bartha, L., O'Hara, R. B., Olson, M. S., Otte, J., Pfenninger, M., ... & Schmitt, I. (2015). Relocation, high‐latitude warming and host genetic identity shape the foliar fungal microbiome of poplars. Molecular ecology, 24(1), 235-248.	ITS	2022 OTUs		Salicaceae	Populus balsimifera	woody
Cregger, M. A., Veach, A. M., Yang, Z. K., Crouch, M. J., Vilgalys, R., Tuskan, G. A., & Schadt, C. W. (2018). The Populus holobiont: dissecting the effects of plant niches and genotype on the microbiome. Microbiome, 6(1), 31.	ITS	9277 OTUs		Salicaceae	Populus deltoides	woody
Kohout, P., Bahram, M., Põlme, S., & Tedersoo, L. (2017). Elevation, space and host plant species structure Ericaceae root-associated fungal communities in Papua New Guinea. Fungal Ecology, 30, 112-121.	ITS	670 OTUs	8-115 OUT per sample	Hypericaceae	Hypericum papuanum	herbaceous
Younginger, B. S., & Ballhorn, D. J. (2017). Fungal endophyte communities in the temperate fern Polystichum munitum show early colonization and extensive temporal turnover. American Journal of Botany.	ITS	208 OTUs		Dryopteridaceae	Polystichum munitum	herbaceous
Glynou, K., Nam, B., Thines, M., & Marcia-Vicente, J. G. (2018). Facultative root-colonizing fungi dominate endophytic assemblages in roots of nonmycorrhizal Microthlaspi species. New Phytologist 217, 1190-1202.	ITS	1212 OTUs		Brassicaceae	Microthlaspi	herbaceous
Yaish, M.W., Al-Harrasi, I., Alansari, A.S., Al-Yahyai, R. and Glick, B.R., 2016. The use of high throughput DNA sequence analysis to assess the endophytic microbiome of date palm roots grown under different levels of salt stress. Int. Microbiol, 19, pp.143-155.	ITS	24 OTUs	13 unique genera	Arecaceae	Phoenix dactylifera L.	herbaceous
Liu, W., Zhou, Z., Liu, Y., Hu, X., Guo, Y. and Li, J., 2017. Application of high-throughput internal transcribed spacer rRNA metagenomics analysis in deciphering endophytic fungi diversity of Dendrobium officinale. Journal of Biobased Materials and Bioenergy, 11(2), pp.106-118.	ITS	288 OTUs per sample		Orchidaceae	Dendrobium officinale	herbaceous
Blaalid, Rakel, et al. "Arctic root‐associated fungal community composition reflects environmental filtering." Molecular ecology 23.3 (2014): 649-659.	ITS	1310 OTUs		Polygonaceae	Bistorta vivipara	herbaceous
Santhanam, R., Oh, Y., Kumar, R., Weinhold, A., Luu, V. T., Groten, K., & Baldwin, I. T. (2017). Specificity of root microbiomes in native‐grown Nicotiana attenuata and plant responses to UVB increase Deinococcus colonization. Molecular Ecology.	ITS	1546 OTUs		Solanaceae	Nicotiana attenuata	herbaceous
Arrigoni, E., Antonielli, L., Pindo, M., Pertot, I., & Perazzolli, M. (2018). Tissue age and plant genotype affect the microbiota of apple and pear bark. Microbiological research, 211, 57-68.	ITS	430 OTUs		Rosaceae	Pyrus and Malus	woody
Cevallos, S., Herrera, P., Sanchez-Rodriguez, A., Declerck, S., Suarez, J. P. (2018) Untangling factors that drive community composition of root associated fungal endophytes of Neotropical epiphytic orchids. (2018) Fungal Ecology 34, 67-75.	ITS	3413 OTUs		Orchidaceae	Cyrtochilum flexuosum	herbaceous
Cevallos, S., Herrera, P., Sanchez-Rodriguez, A., Declerck, S., Suarez, J. P. (2018) Untangling factors that drive community composition of root associated fungal endophytes of Neotropical epiphytic orchids. (2018) Fungal Ecology 34, 67-75.	ITS			Orchidaceae	Cyrtochilum myanthum	herbaceous
Cevallos, S., Herrera, P., Sanchez-Rodriguez, A., Declerck, S., Suarez, J. P. (2018) Untangling factors that drive community composition of root associated fungal endophytes of Neotropical epiphytic orchids. (2018) Fungal Ecology 34, 67-75.	ITS			Orchidaceae	Maxillaria calantha	herbaceous
Cevallos, S., Herrera, P., Sanchez-Rodriguez, A., Declerck, S., Suarez, J. P. (2018) Untangling factors that drive community composition of root associated fungal endophytes of Neotropical epiphytic orchids. (2018) Fungal Ecology 34, 67-75.	ITS			Orchidaceae	Epidendrum marsupiale	herbaceous
Cevallos, S., Herrera, P., Sanchez-Rodriguez, A., Declerck, S., Suarez, J. P. (2018) Untangling factors that drive community composition of root associated fungal endophytes of Neotropical epiphytic orchids. (2018) Fungal Ecology 34, 67-75.	ITS			Orchidaceae	Cyrtochilum pardinum	herbaceous
Leff, J. W., Lynch, R. C., Kane, N. C., & Fierer, N. (2017). Plant domestication and the assembly of bacterial and fungal communities associated with strains of the common sunflower, Helianthus annuus. New Phytologist, 214(1), 412-423.	ITS	147 OTUS		Asteraceae	Helianthus annuus	herbaceous
Wehner, J., Powell, J. R., Muller, L. A., Caruso, T., Veresoglou, S. D., Hempel, S., & Rillig, M. C. (2014). Determinants of root‐associated fungal communities within Asteraceae in a semi‐arid grassland. Journal of Ecology, 102(2), 425-436.	ITS	1100 OTUs		Asteraceae	Achillea pannonica	herbaceous
	ITS			Asteraceae	Anthemis tinctoria	herbaceous
	ITS			Asteraceae	Artemisia campestris	herbaceous
	ITS			Asteraceae	Aster linosyris	herbaceous
	ITS			Asteraceae	Bellis perennis	herbaceous
	ITS			Asteraceae	Conyza Canadensis	herbaceous
	ITS			Asteraceae	Erigeron muralis	herbaceous
	ITS			Asteraceae	Helianthus tuberosus	herbaceous
	ITS			Asteraceae	Helichrysum arenarium	herbaceous
	ITS			Asteraceae	Leucanthemum vulgare	herbaceous
	ITS			Asteraceae	Senecio jacobea	herbaceous
	ITS			Asteraceae	Senecio vernalis	herbaceous
	ITS			Asteraceae	Solidago virgaurea	herbaceous
	ITS			Asteraceae	Carlina vulgaris	herbaceous
	ITS			Asteraceae	Centaurea jacea	herbaceous
	ITS			Asteraceae	Centaurea scabiosa	herbaceous
	ITS			Asteraceae	Centaurea stoebe	herbaceous
	ITS			Asteraceae	Chondrilla juncea	herbaceous
	ITS			Asteraceae	Cichorium intybus	herbaceous
	ITS			Asteraceae	Hieracium pilosella	herbaceous
	ITS			Asteraceae	Hieracium umbellatum	herbaceous
	ITS			Asteraceae	Hypochaeris radicata	herbaceous
	ITS			Asteraceae	Leontodon hispidus	herbaceous
	ITS			Asteraceae	Picris hieracioides	herbaceous
Yang, T., Weisenhorn, P., Gilbert, J. A., Ni, Y., Sun, R., Shi, Y., & Chu, H. (2016). Carbon constrains fungal endophyte assemblages along the timberline. Environmental microbiology, 18(8), 2455-2469.	ITS	1762 OTUs		Betulaceae	Betula ermanii	woody
Song, Z., Kennedy, P.G., Liew, F.J. and Schilling, J.S., 2017. Fungal endophytes as priority colonizers initiating wood decomposition. Functional Ecology, 31(2), pp.407-418.	ITS	143 OTU		Betulaceae	Betula papyrifera	woody
Fonseca-García, C., Coleman-Derr, D., Garrido, E., Visel, A., Tringe, S. G., & Partida-Martínez, L. P. (2016). The Cacti Microbiome: Interplay between Habitat-Filtering and Host-Specificity. Frontiers in microbiology, 7.	ITS	3541 OTUs		Cactaceae	Myrtillocactus geometrizans	succulent
	ITS			Cactaceae	Opuntia robusta	succulent
Datlof, E. M., Amend, A. S., Earl, K., Hayward, J., Morden, C. W., Wade, R., ... & Hynson, N. A. (2017). Uncovering unseen fungal diversity from plant DNA banks. PeerJ, 5, e3730.	ITS	1,780 OTUs		Campanulaceae	Clermontia kakeana	woody
	ITS			Campanulaceae	Clermontia calophylla	woody
	ITS			Campanulaceae	Clermontia kohalae	woody
	ITS			Campanulaceae	Clermontia clermoniotides	woody
	ITS			Campanulaceae	Clermontia peleana	woody
	ITS			Campanulaceae	Clermontia fauriei	woody
	ITS			Campanulaceae	Clermontia kakeana	woody
	ITS			Campanulaceae	Clermontia oblongifolia	woody
	ITS			Campanulaceae	Clermontia arborescens	woody
	ITS			Campanulaceae	Clermontia kakeana	woody
Fort, T., Robin, C., Capdevielle, X., Delière, L., & Vacher, C. (2016). Foliar fungal communities strongly differ between habitat patches in a landscape mosaic. PeerJ, 4, e2656.	ITS	867 OTUs		Fagaceae	Castanea sativa	woody
	ITS			Fagaceae	Quercus robur	woody
Siddique, A. B., and M. Unterseher. "A cost-effective and efficient strategy for Illumina sequencing of fungal communities: A case study of beech endophytes identified elevation as main explanatory factor for diversity and community composition." Fungal Ecology 20 (2016): 175-185.	ITS	969 OTUs		Fagaceae	Fagus sylvatica	woody
Unterseher, M., Siddique, A. B., Brachmann, A., & Peršoh, D. (2016). Diversity and Composition of the Leaf Mycobiome of Beech (Fagus sylvatica) Are Affected by Local Habitat Conditions and Leaf Biochemistry. PloS one, 11(4), e0152878.	ITS	697 OTUs		Fagaceae	Fagus sylvatica	woody

## Sheet: Fungi-histogram
Plant Family	Number of OTUs	Frequency%		Plant Species	Number of OTUs	Frequency		Plant group	Number of OTUs	Frequency
Ericaceae	2201	0.0473		Saccharum sp.	434			woody	26297	0.5635
Poaceae	5544	0.1193		Triticum aestivum	3164			herbaceous	11283	0.2417
Fabaceae	444	0.0095		Oryza sativa	590			graminoid	5544	0.1188
Apocynaceae	733	0.0157		Schedonorus phoenix	54			succulent	3541	0.075
Vitaceae	3642	0.078		Vicia faba	188
Pinaceace	2317	0.0498		Astragalus lentiginosus	287
Salicaceae	11489	0.2473		Phaseolus vulgaris	157
Hypericaceae	670	0.0144		Cynanchum bungei	529
Dryopteridaceae	208	0.0044		C.Auriculatum	100
Brassicaceae	1212	0.026		C.wilfordii	104
Orchidaceae	3701	0.0796		Vitis vinifera	3642
Asteraceae	1247	0.0268		Pinus monticola	1358
Campanulaceae	1780	0.0383		Picea abies	513
Rosaceae	430	0.0092		Pinus sylvestris	446
Polygonaceae	1310	0.028		Salix viminalis	190
Solanaceae	1546	0.0332		Populus balsimifera	2022
Betulaceae	1905	0.041		Populus deltoides	9277
Cactaceae	3541	0.0762		Hypericum papuanum	670
Fagaceae	2533	0.0545		Polystichum munitum	208
	46453			Microthlaspi sp.	1212
				Phoenix dactylifera L.	24
				Dendrobium officinale	288
				Bistorta vivipara	1310
				Nicotiana attenuata	1546
				Pyrus and Malus	430
				Cyrtochilum flexuosum	3413
				Cyrtochilum pardinum	61
				Helianthus annuus	147
				Achillea pannonica	1100
				Betula ermanii	1762
				Betula papyrifera	143
				Myrtillocactus geometrizans	3541
				Clermontia kakeana	1780
				Castanea sativa	867
				Fagus sylvatica	1666
					43223
